# Supplementary material for: Authoritarian-Benevolent Leadership, Moral Disengagement, and Follower Unethical Pro-organizational Behavior: An Investigation of the Effects of Ambidextrous Leadership
Source: Front Psychol. 2020 Apr 21;11:590. doi: 10.3389/fpsyg.2020.00590 (PMC7186380; doi:10.3389/fpsyg.2020.00590)
Supplement: TABLE S1 — Authoritarian-benevolent leadership, moral disengagement, and follower unethical pro-organizational behavior: an investigation of the effects of ambidextrous leadership. [file Table_1.XLS]

## Sheet: 原始数据
Gender	Age	Edu	totalworkyear	Tenure	Nature	Industry	BL1	BL2	BL3	BL4	BL5	BL6	BL7	BL8	BL9	BL10	BL11	AL1	AL2	AL3	AL4	AL5	AL6	AL7	AL8	AL9	UPB1	UPB2	UPB3	UPB4	UPB5	UPB6	MD1	MD2	MD3	MD4	MD5	MD6	MD7	MD8
2	24	3	1	1	5	2	2	2	3	2	1	2	3	4	4	4	3	2	3	3	3	2	4	3	3	2	3	2	3	3	2	3	3	2	3	3	3	2	3	3
2	24	3	1	1	6	15	5	6	4	5	5	6	6	5	6	4	6	3	4	3	3	3	4	4	3	3	4	4	4	4	3	3	3	3	3	4	3	3	4	3
2	22	3	1	1	4	2	3	4	3	3	4	4	4	5	4	6	6	5	5	4	5	4	5	4	5	5	5	4	5	4	4	5	5	4	4	5	4	5	5	5
1	26	3	2	2	1	3	6	6	5	6	6	6	5	5	6	4	6	4	4	5	4	5	5	6	5	5	4	5	5	4	5	5	4	4	4	4	4	4	5	5
2	27	3	3	3	4	2	4	5	6	4	3	4	6	5	6	6	5	2	2	2	2	1	3	5	3	2	4	6	6	6	1	5	5	1	4	3	4	3	3	4
2	23	3	1	1	4	2	5	5	5	4	4	5	5	4	5	6	6	2	2	3	4	3	3	3	2	2	3	2	4	2	1	1	2	2	2	2	5	3	3	2
1	29	1	6	6	4	1	6	5	4	4	4	4	5	4	5	5	6	4	3	4	5	3	4	4	4	4	3	4	4	3	2	3	3	3	4	3	3	1	5	4
2	26	3	4	4	4	2	5	5	5	5	4	5	5	5	5	5	5	5	4	4	3	2	5	4	3	4	3	3	3	3	1	2	1	1	1	1	1	1	1	1
2	23	3	1	1	1	8	4	4	4	3	3	4	5	4	4	5	5	4	3	4	3	4	5	5	5	4	4	4	4	3	3	4	4	4	3	3	3	3	2	3
2	23	3	1	1	6	10	6	6	6	6	6	6	6	5	6	5	6	2	1	2	1	1	1	1	6	1	3	4	2	1	1	4	1	1	1	1	1	1	1	1
1	26	4	1	1	1	8	4	4	5	4	4	4	4	5	5	6	5	4	3	3	2	2	2	2	4	4	4	4	4	1	1	1	2	2	1	1	1	1	1	1
1	35	4	11	1	1	8	5	4	3	4	3	3	3	4	5	5	5	3	2	4	3	3	3	3	3	3	3	4	4	3	2	2	1	1	1	2	3	3	3	2
1	30	3	6	6	4	1	5	4	4	3	1	2	4	3	4	4	2	5	2	3	4	4	4	4	3	4	3	3	3	3	3	3	2	1	1	1	1	1	1	3
1	24	3	1	1	1	8	2	2	3	3	3	2	3	2	2	3	3	2	2	2	2	2	4	5	2	3	2	2	3	3	4	4	4	3	3	3	3	3	4	4
1	31	4	5	5	1	7	5	4	4	3	4	5	4	2	4	4	5	5	4	4	3	3	3	3	6	4	3	3	2	2	3	3	3	3	3	2	2	3	2	3
2	28	4	5	4	6	14	4	5	4	4	4	3	4	4	3	5	3	4	3	3	4	4	4	3	4	4	3	4	3	4	4	4	4	4	5	4	4	4	4	4
1	23	3	2	1	4	6	4	2	3	4	3	2	2	3	4	5	5	4	3	4	3	4	4	3	5	3	5	3	3	4	4	3	4	3	4	4	4	3	4	4
1	32	4	8	3	1	8	4	4	5	3	5	3	3	5	6	6	5	2	1	5	5	4	4	5	3	5	4	5	3	4	1	4	1	2	4	2	1	2	3	3
1	25	3	1	1	1	10	2	3	3	5	1	3	4	4	5	5	5	3	2	4	2	3	4	4	3	4	1	4	1	1	5	5	1	1	1	1	3	1	1	4
2	24	3	1	1	6	15	6	5	5	5	4	5	6	5	5	5	6	4	2	4	2	1	3	2	2	4	2	2	1	1	1	1	1	4	3	3	3	3	2	2
2	25	4	2	1	2	2	4	3	2	2	2	2	2	1	4	4	2	4	4	5	4	5	5	5	3	4	2	2	2	2	2	4	2	4	4	4	3	2	2	2
2	24	3	1	1	4	2	5	5	6	4	4	4	5	4	5	5	5	3	2	2	2	3	5	5	3	3	4	3	3	3	3	3	3	3	3	2	2	2	2	2
2	24	3	2	2	1	1	5	5	5	5	5	6	5	5	5	6	5	5	5	5	5	4	5	4	4	5	5	3	3	3	2	4	1	1	1	4	3	3	1	1
1	27	4	3	3	1	8	6	5	3	5	3	5	5	5	6	4	6	3	2	2	2	2	3	4	4	4	4	4	3	3	3	3	3	3	4	3	3	2	2	1
1	25	4	1	1	4	6	3	3	3	1	1	3	3	4	4	3	3	6	4	4	4	4	4	4	5	4	3	3	4	3	3	3	2	2	2	2	2	3	2	2
2	27	3	3	1	1	8	3	3	3	4	3	3	4	3	5	4	3	3	2	4	3	3	2	2	4	3	3	3	4	3	1	3	1	1	2	3	3	1	4	4
1	23	3	1	1	1	8	4	4	3	4	3	4	4	4	4	4	4	4	3	4	4	3	4	4	4	3	4	4	4	4	4	4	4	1	3	2	2	1	1	1
2	21	2	2	1	2	2	1	5	6	2	2	5	5	5	6	5	6	5	5	4	5	4	6	4	4	2	2	5	3	2	1	1	1	1	1	1	1	1	1	1
1	26	3	3	1	4	5	3	3	3	3	3	3	3	4	4	2	3	3	4	3	3	5	4	4	5	3	1	1	1	2	1	1	4	4	3	3	4	4	5	4
2	25	2	2	1	6	2	1	4	1	2	1	5	2	3	4	5	5	5	1	1	1	1	4	4	1	2	2	2	4	1	2	2	1	1	2	5	2	1	5	1
2	27	3	4	2	1	8	3	3	3	3	3	4	3	3	4	3	3	4	2	3	4	3	4	4	3	4	4	3	4	3	3	4	2	2	4	3	2	3	2	2
1	25	4	1	1	1	8	3	3	2	3	5	2	3	3	4	3	3	5	4	3	3	4	5	4	3	4	5	4	3	3	4	4	4	4	3	3	5	4	4	4
2	26	3	2	1	1	14	4	4	3	4	4	3	3	4	6	6	6	4	3	4	4	3	4	1	2	1	4	6	6	1	2	3	1	1	4	4	2	2	2	6
1	28	3	5	4	1	10	6	6	6	4	4	6	5	5	5	5	6	4	1	4	2	2	1	2	5	1	2	2	2	1	1	4	1	1	1	2	1	2	1	2
2	25	3	3	3	4	6	4	3	3	2	2	4	4	5	6	5	5	2	1	3	4	3	4	4	2	2	3	2	1	3	2	2	1	1	2	2	2	1	1	1
1	22	3	1	1	1	8	6	6	6	5	6	6	6	4	3	3	6	6	5	6	6	3	5	6	6	4	4	6	4	2	1	6	4	5	5	2	2	1	2	5
1	34	2	12	10	3	2	4	5	5	2	5	5	6	6	5	4	6	5	3	3	2	2	5	4	4	6	1	2	1	1	1	1	1	1	1	1	1	1	1	1
2	33	2	11	2	3	10	3	5	3	6	4	5	6	6	6	6	6	4	2	2	2	2	3	4	4	4	1	1	1	1	1	1	1	1	3	1	1	3	1	3
2	22	3	1	1	1	8	3	3	3	3	3	4	4	3	5	4	4	4	2	3	3	3	3	4	3	4	2	4	3	2	1	3	2	1	2	3	3	3	3	3
1	22	3	1	1	1	8	1	1	2	2	1	2	2	1	3	3	3	4	4	5	3	5	6	6	6	4	5	5	5	4	4	4	3	4	3	2	4	4	3	3
2	27	3	6	6	1	8	5	5	5	5	5	5	6	6	6	6	6	4	3	3	3	1	3	3	3	4	2	3	3	2	2	2	2	2	2	2	2	1	3	3
1	23	3	1	1	4	8	4	5	5	4	6	4	3	3	3	5	3	2	4	5	3	3	5	4	4	4	3	5	5	6	6	5	6	5	6	6	5	6	6	5
1	27	3	3	1	2	1	3	4	3	3	3	4	5	4	4	6	6	3	1	1	2	2	3	3	3	3	3	5	4	4	2	6	1	4	4	4	2	2	2	2
2	28	3	5	4	1	8	3	3	2	2	1	1	2	2	4	4	4	3	3	3	4	4	4	4	4	3	4	4	4	3	3	3	3	3	3	3	2	2	2	3
2	23	3	2	2	1	8	2	2	2	4	2	2	4	5	4	6	4	1	4	4	6	5	5	5	5	4	1	2	2	5	6	5	1	2	2	3	2	1	1	2
2	22	3	1	1	6	15	2	3	2	3	1	2	4	4	6	6	6	4	4	6	5	6	5	1	1	2	3	4	4	1	1	5	3	3	4	4	2	5	2	4
1	37	4	5	2	3	1	3	5	5	4	3	4	6	5	6	5	5	5	5	6	6	5	5	4	4	4	5	5	6	4	4	5	5	4	4	3	5	4	5	5
1	53	1	35	35	1	1	2	2	2	4	4	5	3	2	4	5	1	2	4	6	3	2	4	4	3	3	1	1	1	2	1	2	1	1	1	4	2	1	1	4
1	55	2	26	26	5	15	5	4	3	3	2	2	2	2	3	2	3	4	4	4	5	5	4	3	4	3	1	1	1	1	1	1	1	1	1	1	1	1	1	1
1	48	3	25	14	5	2	2	2	3	1	4	4	4	3	4	4	3	2	1	2	2	2	2	1	2	1	1	2	2	1	1	1	2	2	1	1	4	1	1	1
2	37	3	13	13	1	8	3	4	4	3	4	4	4	5	6	4	5	3	1	2	3	3	5	4	3	4	3	3	3	4	2	3	3	1	1	2	2	1	3	3
1	22	3	1	1	1	3	4	4	2	4	2	4	4	3	4	5	5	1	1	2	2	2	4	4	4	4	3	3	3	3	3	3	2	2	2	2	1	1	1	2
2	30	3	7	7	1	8	4	4	4	5	5	5	6	6	6	6	6	4	3	5	3	3	3	3	1	3	3	5	4	1	1	5	3	1	1	2	3	2	2	3
1	26	3	3	2	4	1	3	4	4	4	3	3	3	4	4	4	3	3	3	3	3	3	2	3	3	3	3	3	4	3	3	4	3	3	3	4	4	3	3	3
2	29	3	6	6	1	8	3	3	4	3	3	3	4	4	4	3	4	2	3	4	4	4	4	3	3	4	2	3	2	1	1	1	1	2	2	2	2	2	3	4
1	24	3	1	1	6	15	5	5	5	4	4	5	5	4	4	5	5	5	4	4	5	4	4	4	5	4	4	4	4	4	5	5	5	6	5	5	5	5	5	5
2	22	3	1	1	1	8	1	6	4	3	3	5	4	3	6	6	5	6	2	2	1	4	1	3	4	2	3	4	4	4	4	4	1	3	4	3	3	1	3	5
2	23	3	3	1	1	8	1	2	2	1	2	4	5	6	5	6	4	5	6	5	4	6	5	6	4	5	3	4	6	1	2	4	3	1	4	4	5	3	5	2
1	54	1	5	2	4	2	1	4	4	3	1	3	4	3	4	4	4	5	6	6	4	4	6	3	4	3	4	4	4	3	3	3	3	4	4	3	3	3	4	3
1	22	3	1	1	4	15	3	5	4	6	4	4	6	6	6	5	6	5	3	3	4	1	4	2	4	4	3	2	1	6	6	6	1	1	2	1	1	1	1	1
2	22	3	1	1	1	8	4	4	4	4	3	4	3	4	4	5	5	3	1	3	5	1	4	3	4	3	4	4	3	4	3	3	4	3	5	3	5	3	5	5
2	23	3	1	1	1	15	2	2	2	2	3	4	3	2	5	4	4	4	3	4	5	4	4	5	5	5	3	3	2	2	2	4	2	2	3	4	3	2	2	1
1	23	3	1	1	1	8	4	4	3	5	3	5	5	5	5	5	5	4	3	5	3	3	3	4	2	2	2	5	4	2	3	5	2	2	2	3	3	3	2	3
2	24	4	1	1	1	8	4	4	4	4	3	4	4	4	5	5	5	3	2	1	2	2	2	2	2	2	2	2	2	2	1	1	1	1	1	2	2	2	1	2
1	23	3	1	1	4	2	4	4	4	5	4	5	4	5	5	5	5	2	2	2	1	1	1	4	2	5	2	4	3	2	2	2	4	1	1	2	1	1	1	2
2	28	4	3	2	3	8	5	5	5	4	5	5	6	6	6	5	5	4	3	4	4	3	4	3	4	4	2	3	4	1	1	4	1	1	3	1	2	2	1	1
1	24	2	1	1	3	2	5	6	5	4	6	5	5	4	6	5	5	3	2	2	3	5	5	5	6	5	4	4	4	5	4	4	5	3	2	1	5	1	5	2
1	25	3	1	1	4	5	5	4	4	3	3	4	5	5	4	4	5	5	5	5	5	5	5	4	5	4	4	3	4	4	4	4	4	3	3	3	2	3	4	3
1	24	3	1	1	4	10	3	4	4	4	3	4	4	4	4	4	4	4	1	5	3	4	3	5	4	3	4	4	4	3	3	5	4	3	4	3	4	3	4	3
2	22	2	1	1	2	13	1	3	3	1	1	3	1	1	4	3	4	6	3	4	6	6	4	6	6	4	3	4	3	3	4	4	1	1	1	3	1	1	3	3
2	22	3	1	1	1	8	2	3	4	4	2	3	5	6	6	5	5	5	3	3	5	3	4	6	5	5	1	4	5	2	1	5	2	3	2	2	2	1	4	4
2	24	3	1	16	4	15	1	3	2	3	1	3	3	3	6	5	5	6	5	5	2	2	2	3	4	3	4	4	4	4	4	4	2	2	3	3	3	3	2	3
1	23	3	2	1	1	2	4	4	4	5	5	5	5	5	5	5	5	4	4	4	4	4	5	5	5	5	5	5	5	5	5	4	5	5	4	5	5	4	5	5
2	23	3	1	1	4	6	1	4	4	3	2	5	2	4	6	5	6	3	1	1	2	2	3	4	1	4	1	2	1	1	1	2	2	1	1	2	1	1	1	1
2	24	3	1	1	3	10	3	4	4	4	3	4	5	4	5	4	4	2	2	3	4	3	3	4	3	3	3	3	3	3	3	3	3	3	4	3	3	3	4	3
2	23	3	1	1	4	8	5	5	5	5	4	4	4	4	5	5	5	3	3	3	3	1	2	2	2	2	2	2	2	2	2	2	2	2	2	2	2	2	2	2
2	22	3	1	1	4	6	4	4	5	4	4	5	4	5	5	5	6	4	2	4	3	2	4	4	4	4	2	4	3	2	1	2	2	1	1	1	1	1	1	2
2	30	4	3	3	2	7	3	4	4	4	3	4	4	3	5	5	6	3	3	3	5	3	5	2	4	4	4	3	2	2	1	3	2	1	4	3	2	2	1	2
1	55	1	35	6	4	2	4	6	6	5	5	5	5	5	5	5	5	5	2	5	3	2	5	5	5	4	4	4	4	3	2	3	1	1	3	2	2	2	2	5
2	27	4	1	1	1	15	4	3	3	3	3	4	4	3	4	4	5	3	3	3	3	3	3	4	3	3	3	4	3	3	2	1	4	5	4	4	4	5	4	4
1	25	3	3	3	4	3	5	6	5	4	3	3	4	4	6	5	6	5	1	4	5	4	5	5	4	3	3	3	3	3	3	3	1	1	1	1	1	1	1	1
1	46	3	27	19	2	13	3	6	4	4	5	4	5	5	5	5	5	2	2	2	2	2	4	4	4	4	3	4	3	3	1	2	2	2	4	2	4	3	1	1
1	27	3	4	4	6	15	4	4	3	2	2	4	4	3	4	4	4	5	4	4	4	4	5	5	5	5	3	3	3	3	3	3	2	1	2	2	2	2	2	2
1	24	3	1	2	4	8	4	4	4	4	4	4	4	5	5	5	5	1	3	3	5	2	3	3	3	3	4	4	4	4	4	4	1	1	1	1	1	1	1	3
1	23	3	1	1	4	10	2	4	4	2	3	4	5	5	5	5	5	2	2	2	4	2	2	3	3	3	3	3	3	4	4	4	3	2	3	4	2	4	3	3
2	34	3	11	1	2	13	3	3	3	3	3	4	5	4	4	5	5	2	2	3	1	3	6	4	5	4	4	4	3	3	2	4	1	1	1	1	1	1	1	4
2	22	3	1	1	6	2	3	3	3	3	3	3	4	2	5	5	5	5	1	5	3	2	4	4	1	2	3	5	4	2	2	4	3	3	4	4	2	3	4	2
1	23	1	5	3	1	3	2	6	6	1	2	1	6	2	4	6	6	4	3	1	6	1	6	6	6	3	1	1	1	1	1	1	1	1	1	1	1	1	1	1
2	24	3	2	2	6	8	1	1	4	4	1	3	4	2	6	6	4	3	1	3	3	2	3	3	1	4	1	1	2	1	1	1	2	3	2	2	2	2	2	2
2	24	2	1	1	4	12	6	6	6	4	5	5	6	4	6	6	6	4	1	1	4	6	6	2	2	1	1	2	1	1	1	1	1	1	1	1	1	1	1	1
2	24	2	3	3	4	13	4	4	4	3	4	4	3	2	4	3	4	4	4	4	3	3	4	4	3	3	4	3	4	3	4	3	4	4	3	4	4	3	4	3
1	21	3	1	1	6	2	3	2	3	3	3	3	3	2	6	1	2	3	3	4	4	4	4	5	3	3	2	2	2	1	1	2	1	2	2	2	2	2	2	2
2	30	4	3	3	5	13	4	4	5	2	2	3	3	4	5	5	5	5	5	5	5	5	5	5	5	5	4	5	5	4	5	4	2	1	3	4	3	1	4	3
1	32	4	4	2	2	13	3	2	2	3	1	1	3	2	4	5	5	3	5	5	3	6	2	3	5	4	1	2	2	2	2	2	2	2	2	1	3	1	2	2
2	21	3	1	1	4	10	3	3	3	4	3	3	4	5	6	4	5	2	2	3	4	4	4	3	3	3	2	2	3	4	4	3	2	4	3	3	3	2	2	2
2	23	3	1	1	4	1	3	5	6	5	3	3	5	5	5	4	5	5	3	5	5	5	5	5	5	5	3	3	3	3	3	3	2	3	3	3	3	3	3	3
1	24	3	2	2	4	12	1	4	4	3	4	4	3	4	5	3	4	4	4	3	5	5	4	3	5	4	5	4	3	4	4	3	3	4	3	3	3	4	3	4
2	21	3	1	1	4	8	3	4	4	4	3	4	4	5	5	5	5	3	1	1	1	4	2	3	4	3	3	3	4	3	3	4	3	3	3	4	3	3	4	4
1	37	4	4	3	1	13	5	4	4	5	4	5	5	5	6	5	5	3	2	2	2	1	2	2	4	2	5	5	6	4	3	5	5	4	5	4	5	4	5	5
1	23	3	2	1	4	2	5	3	5	1	5	4	5	6	5	3	5	5	4	5	4	3	3	4	5	5	5	4	4	3	5	3	3	4	3	4	4	2	3	2
1	22	3	1	1	4	10	4	3	3	3	3	3	4	4	4	4	4	3	2	3	4	4	3	3	5	3	3	5	5	4	1	3	3	3	2	1	2	1	2	2
1	22	3	1	1	4	10	5	5	5	3	3	5	5	5	5	3	5	6	2	4	4	4	5	4	5	4	4	1	3	2	1	1	1	1	1	1	3	3	2	1
1	29	4	2	2	4	8	4	5	5	4	3	4	6	5	6	5	4	1	1	3	4	5	2	5	5	4	4	4	5	1	1	3	1	1	2	1	2	1	3	2
2	23	3	2	2	4	1	4	5	4	5	4	4	4	4	5	5	4	3	3	4	3	3	3	4	2	3	4	3	3	2	4	4	3	3	2	4	4	2	2	1
2	23	3	1	1	6	10	3	3	3	3	3	4	3	4	4	3	4	4	3	3	3	4	3	4	3	3	3	4	4	3	4	4	3	2	4	3	2	2	2	3
2	27	2	7	7	6	2	5	1	5	1	1	3	3	3	4	3	4	4	4	4	4	4	4	4	3	3	4	4	3	1	1	3	4	3	3	6	3	1	6	1
1	22	3	1	1	1	8	6	6	6	1	6	6	5	1	6	6	6	6	6	6	5	1	6	6	6	6	1	6	5	1	1	5	1	1	1	1	1	1	1	2
2	28	4	1	1	2	13	3	3	3	3	2	2	3	4	4	4	5	3	4	3	3	4	4	5	4	3	1	1	1	1	1	1	1	2	2	4	3	1	1	2
2	29	3	7	4	4	5	5	4	4	4	4	5	5	5	5	4	4	5	3	5	5	5	4	5	3	5	3	2	3	2	5	5	1	3	1	3	1	1	1	2
2	25	2	2	1	6	10	3	4	5	3	4	4	5	5	4	4	4	2	3	3	4	4	4	4	4	4	2	2	1	1	1	4	3	2	2	3	2	2	2	2
1	35	3	14	6	3	5	2	4	5	4	2	4	4	5	5	5	5	5	4	5	5	4	5	5	5	5	4	5	5	3	3	4	4	3	4	3	2	3	5	4
2	25	3	1	1	4	8	6	4	2	2	2	5	4	2	5	1	5	6	2	2	1	6	1	1	1	1	1	1	1	1	1	1	1	1	1	1	1	1	1	1
1	25	2	3	3	6	13	4	4	5	5	4	5	4	5	4	6	4	5	5	5	4	4	6	5	4	5	6	5	5	4	5	4	5	5	4	5	5	4	5	5
1	22	1	3	1	4	1	1	1	4	1	1	1	4	4	5	1	5	4	6	6	1	1	5	5	5	2	1	1	1	6	1	1	6	1	1	1	1	6	1	6
1	27	1	11	1	2	1	4	5	6	4	4	4	4	6	6	4	6	4	3	4	4	4	6	5	4	6	1	1	1	1	1	3	1	1	1	1	1	1	3	1
2	39	1	20	5	1	15	1	1	1	1	1	1	2	1	4	4	3	4	3	3	1	2	1	4	3	3	2	2	3	2	3	2	2	3	1	3	2	3	3	3
2	28	2	8	1	6	2	1	2	1	1	1	1	3	1	1	1	2	1	1	1	2	4	4	4	4	4	1	1	2	1	1	4	1	1	1	2	1	1	3	4
2	20	1	1	1	6	10	6	6	6	5	3	6	6	6	6	6	6	6	5	6	6	2	4	1	4	4	1	3	4	3	1	3	1	1	2	1	1	2	4	1
1	38	3	11	3	4	2	3	3	4	3	3	3	4	4	3	3	4	4	4	4	4	4	4	4	4	4	3	3	3	3	3	3	3	3	3	3	3	3	3	4
1	26	1	7	5	4	7	1	3	3	1	1	2	6	6	4	5	5	6	6	6	4	2	4	2	2	2	2	2	3	1	1	2	4	2	3	1	1	2	6	3
1	23	2	6	2	5	15	4	4	5	4	4	5	5	5	5	3	5	5	5	6	6	6	6	4	6	6	4	5	5	5	4	6	3	3	6	4	4	4	6	4
2	25	3	3	2	5	15	1	1	1	1	1	1	2	6	6	2	6	2	2	2	2	2	3	5	3	3	1	1	1	1	1	1	1	1	1	3	3	1	1	1
2	30	2	9	2	3	1	1	1	3	2	1	1	2	3	3	3	4	6	6	6	6	6	3	6	4	6	1	4	5	5	1	1	2	1	1	1	1	1	6	4
1	28	4	1	1	2	3	4	3	3	3	2	2	3	2	2	5	5	4	4	5	5	4	5	5	5	5	5	4	4	5	5	4	2	4	4	4	4	3	4	4
1	27	4	2	2	1	1	3	3	3	3	3	3	3	3	4	4	4	4	4	4	4	4	4	4	4	4	4	4	4	3	3	3	3	3	3	3	3	3	3	3
2	36	1	18	10	2	15	6	5	5	4	4	5	5	4	5	3	4	5	3	4	4	4	4	4	3	4	1	2	2	2	2	2	1	1	1	1	1	1	1	3
1	23	3	2	9	6	11	3	4	3	4	3	3	4	3	3	5	3	3	4	3	3	4	3	2	5	2	3	4	3	4	3	4	5	4	5	3	3	5	4	4
1	24	3	6	50	6	15	4	3	4	3	1	5	3	1	4	1	1	6	3	5	6	5	6	6	6	5	1	6	2	1	1	1	1	3	1	1	5	2	1	1
2	27	1	9	2	6	2	2	3	5	4	4	4	4	4	5	5	4	3	2	3	3	3	3	4	2	3	3	1	2	1	1	1	1	1	1	1	1	1	1	1
1	29	3	5	3	4	11	4	5	3	2	3	4	4	5	6	4	6	3	2	3	5	5	5	4	4	4	2	4	4	2	5	4	1	2	1	3	1	1	4	3
2	27	3	6	5	4	8	4	4	5	5	4	4	5	6	5	4	4	4	3	4	4	3	5	4	4	4	5	5	5	5	5	5	4	4	4	4	4	4	5	3
2	42	3	20	5	2	13	4	4	4	5	5	3	5	3	5	5	5	5	3	5	4	3	4	5	5	5	2	2	3	1	2	1	1	1	2	3	2	1	4	2
2	23	3	1	1	4	7	4	4	4	4	4	4	5	5	5	5	5	1	1	1	1	1	2	3	4	3	1	1	1	1	1	1	1	1	1	1	2	1	1	1
1	31	3	10	9	5	15	4	4	5	3	3	4	5	4	4	4	4	5	1	5	5	4	3	4	5	4	4	3	3	4	1	4	2	2	3	2	1	2	4	3
2	42	1	16	7	3	1	1	1	1	1	1	1	1	1	3	1	4	6	5	6	5	5	5	5	4	6	2	2	3	1	1	1	3	1	3	1	1	3	1	1
1	47	1	31	11	4	1	5	5	5	2	4	4	5	6	4	6	6	4	5	4	6	5	6	4	6	6	1	2	3	1	1	1	1	1	2	3	6	3	6	3
1	38	3	20	1	2	3	3	3	3	3	3	4	3	3	3	3	3	4	4	4	4	4	3	3	3	3	3	3	3	3	3	3	3	3	3	3	3	3	3	3
1	26	3	3	3	4	7	4	4	4	3	1	3	4	3	5	5	4	5	6	5	5	4	4	3	3	3	3	2	3	1	1	1	5	2	3	2	2	1	4	2
2	27	3	3	3	4	7	4	5	4	4	4	4	4	4	5	4	5	4	3	3	4	4	4	4	5	5	2	3	2	1	1	1	3	3	3	3	3	3	2	2
1	26	3	1	1	2	7	5	5	4	3	3	4	5	5	5	6	5	5	3	5	5	5	5	6	5	4	1	1	1	1	1	1	1	2	1	2	4	1	3	3
2	22	3	1	1	4	10	4	4	3	5	1	4	4	5	5	4	4	2	2	3	4	2	2	4	2	4	1	1	1	1	1	1	1	1	1	3	3	1	1	1
1	25	3	2	1	4	15	1	1	3	1	1	1	4	3	5	4	3	2	3	4	4	4	5	4	5	4	4	1	4	1	3	1	1	1	3	4	1	1	1	1
2	27	3	4	4	3	15	3	3	3	4	1	3	4	4	5	6	5	3	2	4	2	2	2	2	3	2	1	2	3	2	3	3	1	2	4	2	2	2	1	2
1	23	3	1	1	1	6	6	6	6	6	6	6	6	6	6	6	6	6	6	6	6	6	6	6	6	6	6	6	6	6	6	6	6	6	6	6	6	6	6	6
1	23	4	1	1	6	15	4	4	5	5	5	5	5	5	4	4	4	1	1	1	3	2	2	2	2	2	5	4	5	4	4	3	4	5	4	4	5	4	5	4
2	28	3	5	5	2	7	5	5	4	4	3	3	3	4	4	4	5	4	4	3	3	3	4	5	4	4	1	1	1	1	1	1	1	1	1	1	1	3	4	4
1	25	3	1	1	4	8	6	6	6	6	6	6	6	6	6	6	6	6	6	6	6	6	6	6	6	6	6	6	6	6	6	6	6	6	6	6	6	6	6	6
2	25	3	1	1	4	1	4	5	5	4	4	4	4	4	5	4	5	3	3	4	3	4	4	4	4	4	3	3	4	4	4	3	3	4	4	3	3	3	2	2
2	38	1	22	8	2	3	6	6	5	6	5	4	6	6	6	6	6	1	1	6	4	1	6	1	1	6	1	2	1	1	1	1	1	1	1	1	1	1	1	1
2	22	3	1	1	1	10	3	3	4	3	4	4	3	3	4	3	4	4	4	4	4	4	4	4	4	4	3	4	4	3	2	4	3	3	4	4	3	3	4	4
1	23	3	1	1	4	13	3	3	4	4	3	3	5	5	5	5	5	4	3	5	4	3	3	4	4	3	5	5	5	2	1	5	2	2	5	3	3	2	5	3
1	29	3	7	2	4	7	2	2	3	2	3	3	4	3	4	4	4	3	3	3	3	3	3	5	4	4	2	2	2	1	2	2	1	1	1	1	1	1	1	1
2	29	1	6	6	3	8	1	5	6	6	5	4	6	5	6	6	6	5	2	5	6	2	6	4	4	6	1	1	1	1	1	1	1	1	1	6	1	2	1	1
1	26	3	4	3	4	6	2	4	3	5	5	5	5	5	6	5	6	1	2	2	3	2	5	6	5	6	4	4	3	3	3	3	2	1	2	1	2	3	5	4
2	31	1	11	2	4	2	3	4	4	4	3	6	4	4	4	6	6	2	2	2	5	1	6	4	5	4	4	2	2	1	1	1	5	1	2	1	1	5	4	3
1	27	2	1	1	1	1	2	3	3	2	3	3	2	2	2	3	2	2	3	2	3	2	2	3	2	2	6	6	4	6	6	1	3	3	3	3	3	3	3	3
2	50	2	27	27	1	15	3	3	1	1	1	1	1	1	1	2	2	3	3	6	6	2	3	3	4	4	3	3	3	3	3	3	1	1	2	4	3	1	4	1
2	48	3	31	12	4	2	1	1	1	1	1	4	1	1	4	1	4	5	4	5	5	5	5	5	5	5	1	2	2	2	1	3	2	2	2	2	2	1	2	3
2	29	4	5	2	2	13	2	2	2	1	1	1	1	1	1	6	3	1	4	6	4	6	5	4	4	4	1	1	1	1	1	4	1	1	1	1	3	3	1	1
2	27	4	2	2	1	1	2	3	4	4	1	3	2	4	5	5	6	3	2	5	4	2	3	2	2	2	3	4	4	3	2	3	4	3	3	4	3	2	2	4
1	32	4	7	3	1	8	3	4	1	3	2	5	4	4	5	5	5	4	4	3	5	2	4	3	4	4	2	4	4	3	5	5	1	1	4	3	4	4	2	4
1	41	3	15	10	1	2	3	3	3	1	1	5	2	2	2	4	5	4	3	4	3	2	5	2	5	4	4	5	3	4	3	4	3	4	4	2	4	4	3	2
2	31	4	5	2	4	1	1	2	2	1	1	2	2	2	3	2	2	4	3	4	3	4	4	4	4	3	3	4	4	2	1	4	2	1	1	1	1	2	1	1
2	22	3	2	50	5	15	5	4	5	5	3	5	4	3	4	5	5	4	2	4	4	3	4	3	4	4	2	1	3	4	1	4	1	2	1	4	3	1	3	5
2	22	3	1	1	4	7	3	3	3	3	3	2	2	2	2	2	2	1	2	1	2	1	1	2	1	1	2	2	2	2	2	2	1	1	1	1	1	1	2	2
2	39	1	21	5	4	13	2	4	3	4	4	3	3	3	4	6	4	3	3	4	4	3	4	5	4	6	3	3	3	3	2	2	2	2	2	3	3	3	3	3
2	40	3	15	15	5	15	1	4	2	5	1	3	3	2	5	5	5	4	4	4	4	4	4	4	4	4	3	3	3	3	3	3	3	3	3	3	3	3	3	3
2	30	3	8	2	6	15	4	5	5	5	5	5	5	4	4	3	4	2	2	4	2	3	2	2	3	2	4	4	3	2	2	1	2	1	2	2	3	1	2	2
1	30	4	6	4	3	10	3	2	1	3	2	3	2	4	6	3	4	4	3	3	4	3	5	4	3	4	2	3	2	1	2	2	4	2	3	3	3	2	2	1
1	30	4	4	4	1	3	5	2	2	3	1	4	5	2	5	4	4	5	2	2	5	2	5	2	2	3	5	5	5	2	2	5	5	2	5	5	2	2	2	2
2	23	3	1	1	4	1	2	1	3	4	4	4	4	2	5	4	6	2	2	4	5	6	4	4	4	4	1	4	2	1	1	4	1	1	4	3	2	1	1	2
2	23	3	1	1	4	1	4	4	3	4	3	4	3	4	4	4	4	3	4	3	4	3	3	4	3	3	2	4	1	1	1	1	1	1	1	1	1	2	1	1
1	24	3	2	35	3	6	2	2	2	2	2	2	2	2	2	2	2	5	5	5	5	5	4	4	4	4	3	4	4	3	4	3	4	4	4	4	3	4	4	3
2	26	3	1	1	1	3	3	4	1	1	1	3	1	1	2	2	1	4	2	2	4	3	4	2	4	3	2	2	2	2	2	2	2	2	2	2	1	1	1	1
2	23	3	1	1	4	7	2	2	5	1	1	1	4	5	5	5	6	4	2	5	2	4	3	5	5	5	5	4	5	3	2	6	1	1	3	2	1	2	2	5
